# Supplementary material for: Rapid whole exome sequencing in pregnancies to identify the underlying genetic cause in fetuses with congenital anomalies detected by ultrasound imaging
Source: Prenat Diagn. 2020 May 5;40(8):972–83. doi: 10.1002/pd.5717 (PMC7497059; doi:10.1002/pd.5717)
Supplement: Supplementary file 1 — APPENDIX S1. Supporting information. [file PD-40-972-s001.xlsx]

## Sheet: Supplementary T1
Details on pregnancy, clinical presentation fetal anomalies and rWES
Demographic information							rWES procedure, diagnostic outcome and TAT															Post-hoc re-evaluation of cohort‡				Timing of rWES and impact on clinical decision making
PatID	Age pregnant female (y)	Gestational age	Clinical information fetus	Fetal phenotypic features in HPO*	Clinical category		Trio based analysis	Requested disease-gene panel(s) for analysis	Exome-wide analysis requested	Exome wide analysis performed (only if requested disease-gene panel was negative)	Pathogenic variant(s) identified	ClinVar Accession for variant(s) (if reported before)	Genetic diagnosis established by rWES	Disease-causing mutation identified in Tier 1 or Tier 2	Turnaround time rWES (TAT; in days)		CMA performed	Timing CMA	Clinically relevant CMA results	Other diagnostic tests performed		Additional clinical information used in post hoc analysis re-evaluation	Clinical diagnosis after follow up?	Genetic diagnosis after follow up?		Completed survey to assess clinical impact	Timing/reason for rWES	Effect of rWES on clinical decision making	Outcome pregnancy
1	25	23wk0d	Unilateral radius hypoplasia, flexed hand. Diaphragmatic Hernia/Eventration. Dislocated heart. Sacral dysgenesis/agenesis.	HP:0002984 HP:0000776 HP:0001155 HP:0009110 HP:0001627 HP:0008455 HP:0010305	Multiple major congenital anomalies detected by ultrasound imaging		Yes	Mendeliome	No	No	No	-	No	-	9		Yes	Prior to rWES	Normal	Not reported		No	No	No		Yes	Peripartum treatment options	Yes. Since outcome was negative there was no reason to withhold invasive treatments, like ECMO, based on a severe genetic diagnose.	Life born child.
2	24	27wk2d	Scoliosis. Cardiac: VSD and aortic valve atresia. Absent gall bladder filling. Disturbed segmentation of thoracic, lumbar and sacral vertebrae. Partial sacral agenesis. Anal atresia, with possibly a recto-urethral fistula.	HP:0002650 HP:0001629 HP:0010883 HP:0005609 HP:0003422 HP:0011425 HP:0008490 HP:0008455 HP:0002023	Multiple major congenital anomalies detected by ultrasound imaging		Yes	Mendeliome	Yes**	Yes**	No	-	No	-	14		Yes	Prior to rWES	Normal	Targeted testing of CDH7 and JAG1: normal.		No	No	No		Yes	Late TOP and/or peripartum treatment options	Yes. Lack of a (severe) genetic diagnosis was an extra argument to continue the pregnancy.	Life born child. However, unfavorable prognosis and therefore withdrawal of ICU treatment.
3	32	36wk0d	Severe diaphragmatic hernia, possible genital and spine deformities (tethered cord).	HP:0000776 HP:0000925 HP:0000078 HP:0002144	Multiple major congenital anomalies detected by ultrasound imaging		Yes	Mendeliome	No	No	No	-	No	-	14		Yes	Prior to rWES	Normal	Not reported		Postmortem MRI: tethered cord; possible sacral hypoplasia and meningocele. Severe intrathoracic and intra-abdominal hemorrhages and pleural effusion, possibly of a clear aspect. Lungs barely expanded. Posterior/proximal hypospadia. Single umbilical artery.	No	No		Yes	Peripartum treatment options	Yes. Child born before rWES result returned. However, since outcome was negative there was no reason to withhold invasive treatments, like ECMO, based on a severe genetic diagnose.	Life born child. However, unfavorable prognosis. ECMO-support necessary. Died 14 days postnatally; caused by hemorrhages as a result of the ECMO treatment.
4	34	29wk5d	Fetal hydrops. Dyskinesia. Intracerebral structural anomalies: disturbed gyration, reticulomegaly, parenchymal defects. SUA.	HP:0001789 HP:0100660 HP:0002060 HP:0012443 HP:0001195	Multiple major congenital anomalies detected by ultrasound imaging		Yes	Mendeliome	Yes**	Yes**	No	-	No	-	17		Yes	Prior to rWES	Normal	Fetal MRI: delayed gyration (possible developmental arrest). Very severe tissue degeneration of supratentorial and infratentorial region with widened liquorspaces. Severe fetal hydrops: severe generalized subcutaneos edema, ascites and pleural effusion causing pulmonal compression.		Postmortem exam: thickening superior from withdrawn nasal bridge. MRI postmortem: vanishing brain with enlarged ventricles and subdural and subarachnoidal spaces. Unrecognizable basal ganglia. Abnormal gyration. Fluid mirrors in posterior horn, most likely containing proteins. Severe fetal hydrops. Differential diagnosis: neonatal infection (TORCHES).	No	No		Yes	Peripartum treatment options	No. Intra-uterine fetal loss before returning of rWES result.	Intra-uterine fetal loss at 29 weeks of gestation.
5	29	17wk5d	Current pregnancy: encephalocele. History: IUF of fetus with cobblestone lissencephaly and glaucoma. And TOP because of hydrocephalus.	HP:0002084	Intracerebral structural anomaly		Yes	Mendeliome	No	No	No	-	No	-	14		Yes	Prior to rWES	Normal	Not reported		Postmortem exam: cobblestone lissencephaly and encephalocele. Muscle biopsy (immunohistochemstry): Absent alpha-dystroglycan and merosin. Probably caused by a dystroglyconopathy (e.g. Walker-Warburg syndrome, OMIM #PS236670) or LAMA2-related muscular dystrophy (OMIM #PS253600).	Dystroglyconopathy (e.g. Walker-Warburg syndrome, OMIM #PS236670) or LAMA2-related muscular dystrophy (OMIM #PS253600).	No		Yes	TOP and/or peripartum treatment options	No.TOP based on the severity of ultrasound anomalies.	Termination of pregnancy.
6	34	36wk2d	Skeletal dysplasia	HP:0002652	Skeletal dysplasia		Yes	Skeletal dysplasia and short stature	No	No	No	-	No	-	14		Yes	In parallel to rWES	Normal	Not reported		No	No	No		Yes	Peripartum treatment options	No, no diagnosis failed to adapt peripartum management.	Intra-uterine fetal loss
7	33	24wk3d	IUGR, short long bones (P0-P1). Possible low-set and posteriorly rotated ears. Clenched hands. Rocker bottom feet. Kidney defect.	HP:0001511 HP:0003026 HP:0000368 HP:0001188 HP:0001838 HP:0000077	Multiple major congenital anomalies detected by ultrasound imaging		Yes	Mendeliome	Yes**	No	ERCC5; Chr13(GRCh37):g.103514595C>T; NM_000123.3:c.1096C>T; p.(Arg366*); homozygous, Maternally inherited by uniparental isodisomy of distal 13q	-	Yes	Tier 1 (Clinical Exome)	28		Yes	Prior to rWES	Normal	Karyotyping of mother: no unbalanced translocation containing chormosome 13.		No	Cerebro-oculo-facio-skeletal syndrome 3 (OMIM #616570)	Yes		Yes	Peripartum treatment options	Yes. rWES report arrived at first day postpartum. Identified severe disorder gave rise to withold life-sustaining interventions when child deteriorated.	Life born, died 2 day postnatally.
8	23	31wk0d	Possible skeletal dysplasia. All long bones <P3, OFC P90.	HP:0002652 HP:0003026 HP:0040194	Skeletal dysplasia		No	Skeletal dysplasia and short stature	No	No	COL2A1; Chr12(GRCh37):g.48383018C>T; NM_001844.4:c.1115G>A; p.(Gly372Glu); heterozygous^	VCV000194828	Yes	Tier 1 (In silico disease-gene panel)	13		Yes	Prior to rWES	Normal	Direct testing of FGFR3: normal.		No	Spondyloperipheral dysplasia (OMIM #271700)	Yes		No	NA	NA	NA
9	28	31wk0d	IUGR, third-degree atrioventricular block. Pulmonary artery stenosis. Possible long QT-syndrome. Echogenic bowel.	HP:0001511 HP:0001709 HP:0004415 HP:0001657 HP:0010943	Multiple major congenital anomalies detected by ultrasound imaging		Yes	Mendeliome, Congenital Heart Disease	No	No	No	-	No	-	13		Yes	Prior to rWES	Normal	Direct testing of CACNA1A: normal. Carriership testing parents for cystic fibrosis: normal.		Post mortem exam: esofageal atresia, pulmonary artery stenosis. Facial dysmporhisms: mild hypertelorism, wide nasal brige and bulbous nose, prominent philtrum and upper vermilion. Upturned nostrils. Simple ears. Extremities: short fingers with bilateral 5th finger clinodactyly. Hypoplastic toenails. Genitalia: hypospadia, severe shawl scrotum, anal atresia and anterior displacement.	No	No		Yes	Peripartum treatment options	No, no diagnosis failed to adapt peripartum management.	Life born child, died 2 days postnatally.
10	33	18wk0d	Long bones <P3, sandal gap feet. Slight bowing in humeri and femora. Narrow thorax.	HP:0003026 HP:0001852 HP:0002980 HP:0003865 HP:0000774	Skeletal dysplasia		Yes	Skeletal dysplasia and short stature	No	No	FGFR3; Chr4(GRCh37):g.1803564C>T; NM_000142.4:c.742C>T; p.(Arg248Cys); heterozygous, de novo	VCV000016332	Yes	Tier 1 (In silico disease-gene panel)	7		Yes	In parallel to rWES	NA	Not reported		No	Thanatophoric dysplasia (OMIM #187600) or Achondroplasia (OMIM #100800).	Yes		No	NA	NA	NA
11	37	22wk5d	Unilateral bowed and short femur (p10).	HP:0002980 HP:0011428	Skeletal dysplasia		Yes	Skeletal dysplasia and short stature	No	No	COL1A2; Chr7(GRCh37):g.94039107G>A; NM_000089.3:c.1009G>A; p.(Gly337Ser); heterozygous, maternal#	VCV000425643	Yes	Tier 1 (In silico disease-gene panel)	12		Yes	In parallel to rWES	Normal	Not reported		No	Osteogenesis imperfecta, type 2, 3 or 4 (OMIM #16620; #259420; #166220)	Yes		Yes	TOP and/or peripartum treatment options	Yes. TOP based on severity of ultrasound anomalies and rWES result.	Termination of pregnancy
12	33	23wk6d	Congenital diaphragmatic hernia, polyhydramnios, hydrothorax and ascites.	HP:0000776 HP:0001561 HP:0000765 HP:0001541	Multiple major congenital anomalies detected by ultrasound imaging		Yes	Mendeliome	Yes**	Yes**	ANKRD11 Chr16(GRCh37):g.89346446del; NM_001256182.1:c.6504del p.(Ala2170fs); heterozygous, de novo	-	Yes	Tier 1 (Clinical Exome)	7		Yes	Prior to rWES	Normal	Not reported		No	KBG syndrome (OMIM #148050)	Yes		Yes	Peripartum treatment options	Yes. Late TOP based on development CDH with severe unfavorable prognosis and rWES result.	Termination of pregnancy combined with feticide at 34 weeks of gestation.
13	29	18wk0d	Severe skeletal dysplasia	HP:0002652	Skeletal dysplasia		Yes	Skeletal dysplasia and short stature	No	No	SLC26A2; Chr5(GRCh37):g.149357747C>T; NM_000112.3:c.532C>T; p.(Arg178*); heterozygous, paternal SLC26A2 Chr5(GRCh37):g.149359991C>T; NM_000112.3:c.835C>T; p.(Arg279Trp); heterozygous, maternal	VCV000004092 (paternal variant) VCV000004089 (maternal variant)	Yes	Tier 1 (In silico disease-gene panel)	12		Yes	In parallel to rWES	Normal	Targeted testing of SCL26A2: same pathogenic mutations identified as by rWES.		No	Diastrophic dysplasia (OMIM #222600)	Yes		Yes	TOP and/or peripartum treatment options	Yes. TOP based on severity of ultrasound anomalies and rWES result.	Termination of pregnancy
14	29	22wk6d	Severe skeletal dysplasia. Narrow and short thorax. No ossification of sacrum. Brachycephaly.	HP:0002652 HP:0010306 HP:0000774 HP:0030290 HP:0001156	Skeletal dysplasia		Yes	Skeletal dysplasia and short stature	No	No	COL2A1 Chr12(GRCh37):g.48378337C>G; NM_001844.4:c.1879G>C; p.(Gly627Arg); heterozygous, de novo	-	Yes	Tier 1 (In silico disease-gene panel)	10		No	NA	NA	Not reported		Post mortem exam: short, bell-shaped thorax, short neck and extremities. Flat midface and possible cleft palate. Most likely caused by hypochondrogenesis.	Hypochondrogenesis (OMIM #200610)	Yes		Yes	TOP and/or peripartum treatment options	Yes. TOP based on severity of ultrasound anomalies and rWES result.	Termination of pregnancy at 23 weeks and 4 days of gestation
15	35	39wk1d	Turribrachycephaly, proptosis, lobar holoprosencephaly, irregular vertebral corpora, deviated left foot.	HP:0000244 HP:0006870 HP:0000520 HP:0003468 HP:0001760	Multiple major congenital anomalies detected by ultrasound imaging		Yes	Skeletal dysplasia and short stature	No	No	FGFR2; Chr10(GRCh37):g.123276865G>C; NM_000141.4:c.1052C>G; p.(Ser351Cys); heterozygous, de novo	VCV000013286	Yes	Tier 1 (In silico disease-gene panel)	9		Yes	In parallel to rWES	Normal	Not reported		Post mortem exam: severe craniosynostosis (turribrachycephaly). Enlarged frontal fontanelle. Facial dysmorphisms: severe proptosis, opened mouth, low-set ears with possibly unilateral hypoplastic helix. Extremities: bilateral contractures of elbows and mildly bilateral restricted extension of knees. Severe pes equinovarus. Broad halluces with deformed nails. Sacral appendage.	Antley-Bixler syndrome (OMIM #207410) or Pfeiffer syndrome (OMIM #101600)	Yes		Yes	Late TOP and/or peripartum treatment options	Yes. Late TOP based on severity of ultrasound anomalies and rWES result.	Termination of pregnancy combined with feticide at 40 weeks of gestation.
16	28	22wk5d	Short long bones, bowed femur, clubfeet, deviation of hand, scoliosis, micrognathia, abnormal filling stomach	HP:0003026 HP:0002980 HP:0009484 HP:0001776 HP:0002650 HP:0000347 HP:0002577 HP:0011425	Skeletal dysplasia		Yes	Skeletal dysplasia and short stature	No	No	NEK9 Chr14(GRCh37):g.75567826T>C; NM_033116.5:c.1871A>G p.(Asn624Ser); heterozygous, maternal NEK9 Chr14(GRCh37):g.75590815_75590817del; NM_033116.5:c.329_331del p.(Asn110del); heterozygous, paternal	-	Possible	Tier 1 (In silico disease-gene panel)	8		NA	NA	NA	NA		Development of arthrogryposis in next pregnancy; Segregating analysis showed that the fetus also carried the same NEK9 variants.	Arthrogryposis, Perthes disease, and upward gaze palsy (APUG) (OMIM #614262)	Yes		No	NA	NA	NA
17	32	28wk4d	Progressive shortening of long bones, deviation of left foot, polyhydramnios. Possibly lethal skeletal dysplasia	HP:0003026 HP:0001760 HP:0001561 HP:0005716	Skeletal dysplasia		Yes	Skeletal dysplasia and short stature	No	No	COL2A1 Chr12(GRCh37):g.48387611G>A; NM_001844.4:c.905C>T; p.(Ala302Val); heterozygous; de novo	VCV000449001	Yes	Tier 1 (In silico disease-gene panel)	7		Yes	Prior to rWES	Normal	Targeted testing of FGFR3: normal.		No	Kniest dysplasia (OMIM# 156550)	Yes		Yes	Late TOP and/or peripartum treatment options	No. Late TOP abroad was decided on based on the severity of ultrasound anomalies prior to rWES results.	Late TOP abroad.
18	23	23wk2d	Structural brain anomalie of Dandy-Walker malformation spectrum. VSD. SUA.	HP:0001305 HP:0001629 HP:0001195	Multiple major congenital anomalies detected by ultrasound imaging		Yes	Mendeliome	No	No	No	-	No	-	7		Yes	Prior to rWES	Normal	Not reported		Postnatal exam: additional facial dysmorphisms	No	No		Yes	TOP and/or peripartum treatment options	Yes. Lack of a (severe) genetic diagnosis was an extra argument to continue the pregnancy.	Life born child
19	35	19wk2d	Arachnoidal cyst. History: TOP of female fetus with bilateral arachnoidal cyst and unilateral renal agenesis with uterus unicornis. Female sib (of fetus) with retrocerebellar cyst and hydrocephalus and mild developmental delay.	HP:0100702	Other		Yes	Mendeliome	No	No	No	-	No	-	7		NA	NA	NA	NA		NA	No	No		No	NA	NA	NA
20	33	21wk6d	Deviated wrists, possible arthrogryposis	HP:0006190 HP:0002804	Other		Yes	Mendeliome	No	No	No	-	No	-	12		Yes	Prior to rWES	Normal	Targeted testing of SMN1 en SMN2: normal.		MRI: polymicrogyria and intracerebral calcifications with severe hypotonia.	No	No		Yes	TOP and/or peripartum treatment options	Yes. Lack of a (severe) genetic diagnosis was an extra argument to continue the pregnancy.	Life born child
21	31	22wk3d	Transposition of great arteries, VSD, persistent vena cava, double outlet right ventricle. Spina bifida occulta. Tethered cord. Unilateral renal hypoplasia. Polydactyly or syndactyly	HP:0001669 HP:0001629 HP:0005301 HP:0001719 HP:0003298 HP:0002144 HP:0012583 HP:0011297	Multiple major congenital anomalies detected by ultrasound imaging		Yes	Mendeliome	No	No	No	-	No	-	8		Yes	In parallel to rWES	Normal	Not reported		Postnatal exam: esophageal atresia and hypospadia.	No	No		Yes	TOP and/or peripartum treatment options	Yes. Lack of a (severe) genetic diagnosis was an extra argument to continue the pregnancy.	Life born child
22	32	24wk0d	Congenital diaphragmatic hernia. Male sib (of fetus) with aplasia cutis.	HP:0000776	Other		Yes	Mendeliome	Yes**	Yes**	No	-	No	-	4		Yes	In parallel to rWES	Normal	Not reported		No	No	No		Yes	Late TOP and/or peripartum treatment options	Yes. Lack of a (severe) genetic diagnosis was an extra argument to continue the pregnancy.	Life born child
23	27	20wk4d	Intracerebral: mild ventriculomegaly, thin cavum septum pellucidum, Blake’s pouch cyst. Male sib (of fetus) with developmental delay and similar prenatal ultrasonic features	HP:0002119 HP:0007291 HP:0030283	Intracerebral structural anomaly		Yes	Mendeliome, Intellectual Disability	Yes**	Yes**	No	-	No	-	13		Yes	In parallel to rWES	Normal	Not reported		Postmortem exam: bilateral post-axial polydactyly of hands, hypertelorism and mildly low-set ears.	No	No		Yes	TOP and/or peripartum treatment options	No.TOP based on the severity of ultrasound anomalies.	Termination of pregnancy at 22 weeks and 4 days of gestation
24	28	Unknown	Large umbilical cord cyst, coarctatio aortae, hemivertebrae, spina bifida.	HP:0030654 HP:0001680 HP:0002937 HP:0002414	Multiple major congenital anomalies detected by ultrasound imaging		Yes	Mendeliome	No	No	No	-	No	-	7		NA	NA	NA	Not reported		NA	No	No		No	NA	NA	NA
25	37	21wk3d	Short limbs, short ribs, hypertelorism, skull dysmorphism	HP:0009826 HP:0000316 HP:0000929	Skeletal dysplasia		Yes	Skeletal dysplasia and short stature	Yes	No	RUNX2 Chr6(GRCh37):g.45405728C>T; NM_001024630.3:c.625C>T; p.(Gln209*); heterozygous, de novo	-	Yes	Tier 1 (In silico disease-gene panel)	6		No	NA	NA	Not reported		Postmortem exam large fronal fontanelle caused by hypoplastic cranial bones. Possible hypoplastic clavicles. Relative short upper arms and legs. Babygram: no abnormalities of clavicles, delayed ossification of cranium and absent pubical bones.	Cleidocranial dysplasia (OMIM #119600)	Yes		Yes	TOP and/or peripartum treatment options	Yes. TOP based on severity of ultrasound anomalies and rWES result.	Termination of pregnancy
26	38	22wk0d	Short limbs (femur P0/P0,1), small stomach, plump hands, polyhydramnios.	HP:0009826 HP:0002577 HP:0005922 HP:0001561	Skeletal dysplasia		Yes	Skeletal dysplasia and short stature	No	No	COL2A1; Chr12(GRCh37):g.48380940C>T; NM_001844.4:c.1286G>A; p.(Gly429Asp); heterozygous, de novo	-	Yes	Tier 1 (In silico disease-gene panel)	8		Yes	Prior to rWES	Normal	Not reported		No	Type II Collagenopathy, varying from lethal skeletal dysplasia to severe or mild skeletal disorder with ocular problems (OMIM #120140)	Yes		Yes	TOP and/or peripartum treatment options	Yes. TOP based on severity of ultrasound anomalies and rWES result.	Termination of pregnancy
27	27	20wk0d	Severe hydrocephalus, possible corpus callosum agenesis. Mother has facial dysmorphic features and mild ID. 2 children from other fathers: 1 with hydrocephalus and ID and 1 with pierre robin sequence and dysmorphic features.	HP:0006882 HP:0001274	Other		Yes	Mendeliome	Yes**	Yes**	No	-	No	-	8		Yes	In parallel to rWES	Normal	CMA also performed in mother and two siblings		Postnatal exam: severe hydrocephalus, micrognathia, cleft palate, long fingers and toes. Macrocephaly (>p99). Narrow thorax. Extremities: Long fingers and toes. Follow-up 3 months postpartum: normal development.	No	No		Yes	TOP and/or peripartum treatment options	Yes. Lack of a (severe) genetic diagnosis was an extra argument to continue the pregnancy.	Life born child
28	33	33wk4d	Growth deceleration, microcephaly, dolichocephaly, 2 hemivertebrae, mild retrognathia	HP:0000252 HP:0000268 HP:0002937 HP:0000278	Multiple major congenital anomalies detected by ultrasound imaging		Yes	Mendeliome	No	No	No	-	No	-	14		Yes	In parallel to rWES	Normal	Not reported		Postnatal examination: no additional congenital anomalies.	No	No		Yes	Late TOP and/or peripartum treatment options	No. Membranes already ruptured when rWES results were returned.	Life born child
29	38	22wk1d	Arthrogryposis (flexion in upper limbs with reduced movement of shoulders and fingers, lower limbs: normal).	HP:0002804	Other		Yes	Mendeliome	Yes**	Yes**	No	-	No	-	7		Yes	Prior to rWES	Normal	Not reported		No	No	No		No	NA	NA	NA
30	30	Unknown	Microcephaly, abnormal development of sulci, possible neural migration disorder.	HP:0000252 HP:0012443 HP:0002269	Intracerebral structural anomaly		Yes	Mendeliome	No	No	TUBA1A Chr12(GRCh37):g.49578944C>T; NM_001270399.1:c.1205G>A; p.(Arg402His); heterozygous; de novo.	VCV000007071	Yes	Tier 1 (Clinical Exome)	6		Yes	In parallel to rWES	Normal with regions of homozygosity	Not reported		No	Lissencephaly type 3 (OMIM# 611603)	Yes		Yes	TOP and/or peripartum treatment options	Yes. TOP based on severity of ultrasound anomalies and rWES result.	Termination of pregnancy at 23 weeks and 3 days of gestation
31	38	22wk2d	Mild ventriculomegaly, short long bones, unilateral anopthalmia/cryptohthalmia, ambiguous genitalia.	HP:0010952 HP:0003026 HP:0000528 HP:0001126 HP:0000062	Multiple major congenital anomalies detected by ultrasound imaging		Yes	Mendeliome, Disorders of Sexual development, Vision Disorders, Skeletal dysplasia and short stature	No	No	KIF1B Chr1(GRCh37):g.10434465C>T; NM_015074.3:c.4900C>T; p.(Arg1634*); heterozygous; de novo	-	No	-	11		Yes	In parallel to rWES	Normal	Not reported		Post-mortem exam: hypoplasia of left side face with rudimentary concha in left corner of mouth. Ambiguous genitalia. Facial features suggestive for Goldenhar syndrome.	Goldenhar syndrome (OMIM %164210)	Possible		Yes	TOP and/or peripartum treatment options	Yes. Lack of a (severe) genetic diagnosis was an extra argument to continue the pregnancy.	Intra-uterine fetal loss at 24 weeks and 1 day of gestation
32	30	22wk0d	Clubfeet, deformity left hand with 3-4 syndactyly	HP:0001776 HP:0001155 HP:0001159	Skeletal dysplasia		Yes	Mendeliome, Skeletal dysplasia and short stature	No	No	No	-	No	-	7		NA	NA	NA	NA		NA	NA	No		No	NA	NA	NA
33	29	32wk4d	Hydrocephalus, dysplastic 4th ventricle. Vermis hypoplasia. Small cavum septum pellucidum. No gyration. Fold in brainstem.	HP:0000238 HP:0010950 HP:0006817 HP:0030283 HP:0002536 HP:0012793	Intracerebral structural anomaly		Yes	Mendeliome	Yes**	No	FKRP; Chr19(GRCh37):g.47259888G>T; NM_001039885.2:c.1181G>T; p.(Trp394Leu); homozygous	-	Yes	Tier 1 (Clinical Exome)	7		Yes	Prior to rWES	Normal with large regions of homozygosity	Not reported		No	FRKP-related Walker-Warburg syndrome or Muscle-Eye-Brain disease (OMIM #613153)	Yes		Yes	Peripartum treatment options	Yes. Adaptation of peripartum treatment; no caesarean section and a do not resuscitate policy.	Life born child
34	34	23wk0d	Skeletal dysplasia, long bones <p3, narrow thorax	HP:0002652 HP:0003026 HP:0000774	Skeletal dysplasia		Yes	Skeletal dysplasia and short stature	No	No	No	-	No	-	13		Yes	Prior to rWES	Normal	Not reported		No	NA	No		Yes	TOP and/or peripartum treatment options	Yes. Lack of a (severe) genetic diagnosis was an extra argument to continue the pregnancy.	Life born child, born with IUGR after emergency caesarean section at 32 weeks of gestation due to HELLP.
35	32	23wk6d	Bilateral deformed feet, underdeveloped calf muscles, unilateral suprarenal cyst, unilateral choroid plexus cyst, possible overriding aorta	HP:0001760 HP:0008962 HP:0000107 HP:0011426 HP:0002623	Multiple major congenital anomalies detected by ultrasound imaging		Yes	Mendeliome	No	No	No	-	No	-	11		Yes	Prior to rWES	Normal	Not reported		NA	NA	No		Yes	Peripartum treatment options	No, no diagnosis failed to adapt peripartum management.	Unknown, lost to follow-up
36	20	22wk3d	SUA, Cardiac anomalies: dextrocardia, cardiomegaly, VSD, complete arterioventricular block with bradycardia. Hydronephrosis of echodense right kidney. Dysmorphic features. Consanguineous couple. Possibly several IUFDs in family. 2 male family members died of heart condition.	HP:0001195 HP:0001651 HP:0001640 HP:0001629 HP:0001709 HP:0001662 HP:0000271 HP:0000126	Multiple major congenital anomalies detected by ultrasound imaging		Yes	Mendeliome	No	No	No	-	No	-	8		Yes	Prior to rWES	Normal	Not reported		Post-mortem exam: dysplasia of right ear, absent external auditory canal. Hypoplastic placenta. Polypoid lesion of vagina. Histology: Fibroepithelial polyp. MRI: cervical hemivertebrae, hypoplasia of nasal bone. Heart: dextrocardia, persisting left superior vena cava and right atrial isomerism, perimembraneous ventricular septal defect. Lungs: left tracheal isomerism, abnormal lung lobation, mild…	No	No		No	NA	NA	NA
37	38	27wk3d	Fetal akinesia	HP:0001989	Other		Yes	Fetal akinesia, Muscle disorders, Hereditary motor sensory neuropathy	No	No	No	-	No	-	11		Yes	In parallel to rWES	NA	Fetal MRI: polymicrogyria with possible underdevelopment of muscle tissue.		Postmortem exam: facial dysmorphisms (hypertelorism and mild upslanted palpebral fissures, horizontal pit subnasally with small nose. Cupid bow mouth with high and narrow palate. Micrognathia. Arthrogryposis of arms and legs. Unilateral clubfoot.	No	No		Yes	Late TOP and/or peripartum treatment options	No. The absence of a diagnosis failed to adapt prenatal/peripartum management.	Intra-uterine fetal loss at 31 weeks of gestation or peripartum demise.
38	36	21wk5d	Intracerebral ventriculomegaly and hydrocephalus. Hypoplasia of the cerebellum. Abnormal gyration.	HP:0002119 HP:0000238 HP:0007360 HP:0002536	Intracerebral structural anomaly		Yes	Mendeliome	No	No	No	-	No	-	9		Yes	In parallel to rWES	NA	Not reported		No	No	No		Yes	TOP and/or peripartum treatment options	Yes. Lack of a (severe) genetic diagnosis was an extra argument to continue the pregnancy.	Unknown
39	23	22wk3d	Mild bowing of femoral bones, normal length	HP:0002980	Skeletal dysplasia		Yes	Skeletal dysplasia and short stature	No	No	DYNC2H1; Chr11(GRCh37):g.102991434C>T; NM_001080463.1:c.1151C>T; p.(Ala384Val); heterozygous, paternal DYNC2H1; Chr11(GRCh37):g.103178534_103178535del; NM_001080463.1:c.11488_11489del; p.(Gln3830fs); heterozygous, maternal	VCV000446677 (paternal variant)	Yes	Tier 1 (In silico disease-gene panel)	8		Yes	In parallel to rWES	NA	Not reported		No	Short rib thoracic dysplasia type 3 with or without polydactyly (OMIM #613091)	Yes		No	NA	NA	NA
40	28	22wk3d	Intracerebral: mild ventriculomegaly, small cerebellum, corpus callosum agenesis, rotated vermis. Delayed gyration.	HP:0010952 HP:0001321 HP:0001274 HP:0002334 HP:0002536	Intracerebral structural anomaly		Yes	Mendeliome	Yes**	No	TUBA1A Chr12(GRCh37):g.49578864C>T; NM_001270399.1:c.1285G>A p.(Glu429Lys); heterozygous; de novo	-	Yes	Tier 1 (Clinical Exome)	9		Yes	Prior to rWES	Normal	Not reported		No	Lissencephaly type 3 (OMIM #611603)	Yes		No	NA	NA	NA
41	39	22wk5d	Fetus with severe ascites. Was an IVF twin pregnancy. One embryo presented with hygroma; decision to end this pregnancy (allegedly because of trisomy 18). Family: 3rd degree relative with metabolic disease.	HP:0001791	Other		Yes	Mendeliome	No	No	No	-	No	-	7		Yes	In parallel to rWES	Normal	PCR amniotic fluid: negative for CMV and toxoplasmosis.		No	No	No		No	NA	NA	NA
42	29	22wk0d	Bowing of- and short long bones with unequal aspect of skeleton.	HP:0003026 HP:0006487	Skeletal dysplasia		Yes	Skeletal dysplasia and short stature	No	No	COL1A2; Chr7(GRCh37):g.94049721G>T; NM_000089.3:c.2152G>T; p.(Gly718Cys); heterozygous; de novo	-	Yes	Tier 1 (In silico disease-gene panel)	12		NA	NA	NA	NA		NA	Osteogenesis imperfecta, type 2, 3 or 4 (OMIM #16620; #259420; #166220)	Yes		No	NA	NA	NA
43	27	23wk0d	Suspected skeletal dysplasia: short long bones and narrow thorax. Possibly a heart defect.	HP:0002652 HP:0003026 HP:0000774 HP:0030680	Skeletal dysplasia		Yes	Skeletal dysplasia and short stature	Yes	Yes	NIPBL; Chr5(GRCh37):g.37020594C>T; NM_133433.3:c.5044C>T; p.(Arg1682*); heterozygous; de novo	VCV000211645	Possible	Tier 2 (Clinical exome after negative disease-gene panel)	11		Yes	Prior to rWES	Normal	Not reported		Postmortem exam: congenital anomalies consistent with Cornelia de Lange syndrome.	Cornelia de Lange syndrome (OMIM #122470)	Yes		Yes	TOP and/or peripartum treatment options	Yes. TOP based on severity of ultrasound anomalies and rWES result.	Termination of pregnancy
44	26	31wk5d	Detection of suspected skeletal dysplasia in 3rd trimester: short long bones (≤ p3) and narrow thorax. OFC relatively large without frontal bossing. VSD and SUA.	HP:0002652 HP:0003026 HP:0000774 HP:0040194 HP:0001629 HP:0001195	Skeletal dysplasia		Yes	Skeletal dysplasia and short stature	Yes	Yes	No	-	No	-	10		Yes	In parallel to rWES	NA	Not reported		Postnatal exam: large eyes, micognathia, large fontanel. X-skeletal system: normal.	No	No		No	NA	NA	NA
45	24	23wk6d	Intracerebral: periventricular heterotopia. Family: daughter of sister of maternal grandfather had a TOP because of MCA and has a son with a hydrocephalus	HP:0007165	Intracerebral structural anomaly		Yes	Mendeliome, Movement disordersy, Intellectual Disability, and Epilepsy	No	No	No	-	No	-	7		Yes	In parallel to rWES	NA	Not reported		MRI brain: Supendymal nodules, likely nodular heterotopia of grey matter.	Periventricular heterotopia (OMIM #PS300049)	No		Yes	TOP and/or peripartum treatment options	No.TOP based on the severity of ultrasound anomalies.	Termination of pregnancy at 23 weeks of gestation
46	28	22wk0d	Bilateral bowing of femoral bones; short lower legs with minimal musculature. Bilateral clubfeet; possibly without toes.	HP:0002980 HP:0040069 HP:0001437 HP:0001776 HP:0001991	Skeletal dysplasia		Yes	Skeletal dysplasia and short stature	Yes	Yes	No	-	No	-	14		Yes	Prior to rWES	Normal	Not reported		Postmortem exam: facial dysmorphisms. Camptodactyly of fifth digit and hypoplastic nail on first digig left hand. Deviation of upper legs. Thin lower legs with deviated feet. Abnormal toes, with partial syndactyly and nail aplasia. Babygram: bilateral clubfeet, boweing of femora and muscular atrophia of lower legs.	No	No		Yes	TOP and/or peripartum treatment options	No. TOP based on severity of ultrasound anomalies.	TOP
47	26	22wk5d	Suspected skeletal dysplasia: short long bones (<p3) with bowing of femora and tibia. Polydactyly of feet.	HP:0003026 HP:0002980 HP:0002982 HP:0001829	Skeletal dysplasia		Yes	Skeletal dysplasia and short stature	No	No	No	-	No	-	10		Yes	In parallel to rWES	NA	Not reported		No	No	No		No	NA	NA	NA
48	28	22wk4d	Unilateral shortening and bowing of femoral bone. Contralateral foot with only 4 toes. Bilateral oligodactyly of hands. Clinical diagnosis: femur-fibula-ulna syndrome	HP:0011428 HP:0002980 HP:0001180 HP:0001849	Skeletal dysplasia		Yes	Skeletal dysplasia and short stature	Yes	Yes	No	-	No	-	8		Yes	In parallel to rWES	NA	Not reported		No	Femur-fibula-ulna syndrome (OMIM #228200).	No		No	NA	NA	NA
49	30	21wk5d	Rhizomelic shortening of normal ossified humeral and femoral bone. Unilateral duplicated renal collecting system. Intracerebral: malformation of fossa posterior; possibly a Blakes Pouch. Family: maternal brother with ID and deafness. X-linked?	HP:0008905 HP:0000081 HP:0000932 HP:0007291	Multiple major congenital anomalies detected by ultrasound imaging		Yes	Mendeliome, Skeletal dysplasia and short stature; Metabolic disorders	Yes	Yes	No	-	No	-	10		Yes	In parallel to rWES	NA	Not reported		No	No	No		No	NA	NA	NA
50	37	26wk1d	Polyhydramnios; thickened nuchal fold. Absence of ductus venosus. Fetal hydrops: pleural effusion and skin edema. Macrosomia. Brachycephaly. Persisting right umbilical vein.	HP:0001561 HP:0000474 HP:0010948 HP:0001789 HP:0002202 HP:0001520 HP:0000248 HP:0010881 HP:0000969	Multiple major congenital anomalies detected by ultrasound imaging		Yes	Mendeliome	No	No	SOS1 Chr2(GRCh37):g.39283845T>C; NM_005633.3:c.508A>G; p.(Lys170Glu); heterozygous; de novo	VCV000040651	Yes	Tier 1 (Clinical Exome)	12		Yes	In parallel to rWES	NA	Not reported		No	Noonan syndrome type 4 (OMIM #610733)	Yes		Yes	Peripartum treatment options	Yes. Adaptation of peripartum treatment. Bilateral drainage of pleural fluid prior to birth (if possible), and if necessary drainage of amniotic fluid. Postnatal follow-up according to Noonan protocol.	Lifeborn child, died 2 days postnatally.
51	25	21wk5d	Ambiguous genitalia.	HP:0000062	Other		Yes	Disorders of Sex Development	No†	No†	No†	-	No†	-	12		Yes	In parallel to rWES	17p13.3 microdeletion syndrome	Not reported		No	Miller-Dieker Lissencencephaly syndrome (OMIM #247200)	Yes†		Yes	TOP and/or peripartum treatment options	No. TOP based on severity of ultrasound anomalies in combination with CMA result.	TOP
52	30	21wk0d	Fetal hydrops, thickened nuchal fold. Halfbrother with ID/MCA and normal WES.	HP:0001789 HP:0000474	Other		Yes	Mendeliome	No	No	No	-	No	-	8		Yes	Prior to rWES	Normal	Not reported		No	No	No		No	NA	NA	NA
53	39	22wk0d	Facial dysmorphisms: broad maxilla, prognathia, short philtrum. Flat face with small nose.	HP:0000326 HP:0430028 HP:0000322 HP:0012368 HP:0005105	Other		Yes	Mendeliome, Craniofacial Abnormalities	No	No	No	-	No	-	11		Yes	In parallel to rWES	Detection of a known artefact (intronic TCF4 deletion) in amniotic fluid.	CMA suggested the presence of a possible TCF4 intronic deletion, a known artefact in amnionic fluid. This was confirmed by MLPA in fetus and parents.		No	No	No		Yes	TOP and/or peripartum treatment options	Yes. Lack of a (severe) genetic diagnosis was an extra argument to continue the pregnancy.	Unknown
54	26	21wk5d	Phocomelia: hands attached to shoulders. Micrognathia. Prenasal thickness. Adduction of lower legs.	HP:0009813 HP:0000347 HP:0000366 HP:0002814	Skeletal dysplasia		Yes	Skeletal dysplasia and short stature	No	No	RBM8A; Chr1(GRCh37):g.145507646G>A; NM_005105.4:c.-21G>A ; p.(?); hemizygous, maternal Heterozygous paternally inherited microdeletion in 1q21.1 containing the RBM8A gene	VCV000030464 (maternal variant)	Yes	Tier 1 (In silico disease-gene panel)	9		Yes	In parallel to rWES	A paternally inherited deletion 1q21.1(145375590_145885647)x1 pat, that if compound heterozygously present with a (likely) pathogenic variant on the other allele, would explain disease (TAR syndrome)	Not reported		Postmortem exam: congenital anomalies in line with TAR syndrome.	Thrombocytopenia- Absent Radius syndrome (OMIM #274000)	Yes		Yes	TOP and/or peripartum treatment options	Yes. TOP based on severity of ultrasound anomalies and rWES result.	Termination of pregnancy at 23 weeks of gestation
*: HPO is restricted to clinical presentation of the fetus; **As the Mendeliome contains all OMIM genes with well established disease-gene assocations, the use of an exome-wide analysis after this panel is limited. This is merely performed to ensure no recently published disease-genes, not yet represented in the panel(s), are missed. ^: not in mother, father deceased; #: Maternal mosaicism
†In this case, the CMA results, performed in parallel to rWES, revealed a 17p13.3 microdeletion. CNV analysis on rWES data was restricted to the genomic loci of the panel genes as no open exome was requested. As such, the 17p13.3 microdeletion was not reported on. Retrospective analysis of CNV data from rWES however unambiguously identified this deletion. Yet, for the purpose of this study, this …
‡Reanalysis was restricted to the use of additional clinical information to re-assess genetic variants already identified, but did not include a re-assessment of the initial rWES data to identify novel (likely) pathogenic variants

## Sheet: Supplementary T2
Requested in silico disease gene panel(s)	Number of genes
Craniofacial Anomalies	151
Disorders of Sex Development	56
Epilepsy	316
Fetal Akinesia	48
Congenital Heart Disease	346
Hereditary motor sensory neuropathy	96
Intellectual Disability	1158
Metabolic Disorders	625
Movement Disorders	304
Muscle Disorders	157
Skeletal Dysplasia and Short Stature	336
Vision Disorders	415
Mendeliome (OMIM)	3605
A full overview of genes in the panels is provided at https://order.radboudumc.nl/en/genetics/rapid-exome-sequencing
